# Supplementary material for: Long-Term Sequelae of COVID-19: A Systematic Review and Meta-Analysis of One-Year Follow-Up Studies on Post-COVID Symptoms
Source: Pathogens. 2022 Feb 19;11(2):269. doi: 10.3390/pathogens11020269 (PMC8875269; doi:10.3390/pathogens11020269)
Supplement: Supplementary file 1 [file pathogens-11-00269-s001.zip]

Archive with 1 entries (1 files):
- pathogens-1578532-supplementary.pdf
